# Supplementary material for: Optimization of Azidophenylselenylation of Glycals for the Efficient Synthesis of Phenyl 2-Azido-2-Deoxy-1-Selenoglycosides: Solvent Control
Source: Molecules. 2025 Dec 23;31(1):54. doi: 10.3390/molecules31010054 (PMC12786517; doi:10.3390/molecules31010054)
Supplement: Supplementary file 1 [file molecules-31-00054-s001.zip]

Archive with 1 entries (1 files):
- molecules-3981325-supplementary.pdf
